# Supplementary material for: Self-Standing 3D-Printed PEGDA–PANIs Electroconductive Hydrogel Composites for pH Monitoring
Source: Gels. 2023 Sep 26;9(10):784. doi: 10.3390/gels9100784 (PMC10606186; doi:10.3390/gels9100784)
Supplement: Supplementary file 1 [file gels-09-00784-s001.zip]

Archive with 1 entries (1 files):
- gels-2612257-supplementary.pdf
